# Supplementary material for: Identification of a Major Locus for Lodging Resistance to Typhoons Using QTL Analysis in Rice
Source: Plants (Basel). 2023 Jan 18;12(3):449. doi: 10.3390/plants12030449 (PMC9919122; doi:10.3390/plants12030449)
Supplement: Supplementary file 1 [file plants-12-00449-s001.zip]

Archive with 1 entries (1 files):
- plants-2086899-supplementary.pdf
